# Supplementary material for: Disentangling Cerebellar and Parietal Contributions to Gait and Body Schema: A Repetitive Transcranial Magnetic Stimulation Study
Source: Cerebellum. 2024 Mar 5;23(5):1848–58. doi: 10.1007/s12311-024-01678-x (PMC11489286; doi:10.1007/s12311-024-01678-x)
Supplement: Supplementary file 2 — Supplementary file2 (XLSX 10 KB) S1 Table. Balance parameters: mean values [file 12311_2024_1678_MOESM2_ESM.xlsx]

## Sheet: Foglio1
Parameters	PPC
	sham				Real
	EO		EC		EO		EC
	Mean	SD	Mean	SD	Mean	SD	Mean	SD
EA	56.51	53.51	42.42	22.97	49.18	33.71	78.22	52.77
PL	33.01	12.35	42.9	11.55	36.96	10.39	43.75	11.06
ROMap	10.24	6.12	12.46	5.22	11.51	4.58	16.11	6.66
ROMml	4.83	2.48	4.59	2.41	5.05	3.31	5.37	2.28
RMSap	4.68	4.64	5.18	3.49	5.29	3.53	7.67	3.99
RMSml	2.45	2.26	1.96	1.01	1.96	1.85	2.72	1.29
	Cerebellar
	sham				Real
	EO		EC		EO		EC
	Mean	SD	Mean	SD	Mean	SD	Mean	SD
EA	66.77	51.2	71.83	67.11	84.17	82.13	89.39	73.61
PL	36.21	12.32	43.36	15.76	40.46	12.65	44.11	12.68
ROMap	11.65	6.93	14.49	7.65	13.41	8.1	17.6	8.64
ROMml	2.71	1.78	5.26	3.86	5.28	3.97	4.52	3.09
RMSap	5.34	4.15	7.1	5.34	5.66	3.83	7.74	6.4
RMSml	2.71	1.78	2.28	2.65	1.9	1.14	1.47	0.95
