# Supplementary material for: Disentangling Cerebellar and Parietal Contributions to Gait and Body Schema: A Repetitive Transcranial Magnetic Stimulation Study
Source: Cerebellum. 2024 Mar 5;23(5):1848–58. doi: 10.1007/s12311-024-01678-x (PMC11489286; doi:10.1007/s12311-024-01678-x)
Supplement: Supplementary file 3 — Supplementary file3 (XLSX 14 KB) S2 Table. Spatiotemporal parameters: mean values [file 12311_2024_1678_MOESM3_ESM.xlsx]

## Sheet: Foglio2
Table S3 - Spatio-temporal parameters
Group	Parameter	Units	Sham		Real
			EO	EC	EO	EC
PPC	Cadence	[step/ min]	115,95 ± 7,25	106,64 ± 6,91	115,93 ± 6,38	106,72 ± 5,77
	Cadence IQR		2,62 ± 1,45	2,69 ± 2,05	2,36 ± 1,11	4,39 ± 2,08
	Speed	[m/s]	1,41 ± 0,16	1,12 ± 0,16	1,43 ± 0,12	1,14 ± 0,11
	Speed IQR		0,07 ± 0,03	0,09 ± 0,08	0,05 ± 0,02	0,11 ± 0,07
	Stance Time	[s]	0,701 ± 0,053	0,779 ± 0,065	0,699 ± 0,043	0,776 ± 0,053
	Stance Time IQR		0,051 ± 0,068	0,055 ± 0,031	0,040 ± 0,040	0,064 ± 0,031
	Swing Time	[s]	0,337 ± 0,018	0,349 ± 0,021	0,337 ± 0,020	0,353 ± 0,023
	Swing Time IQR		0,039 ± 0,069	0,027 ± 0,009	0,048 ± 0,079	0,027 ± 0,014
	Single Support	[s]	0,337 ± 0,018	0,349 ± 0,021	0,337 ± 0,020	0,353 ± 0,023
	Single Support IQR		0,039 ± 0,069	0,027 ± 0,009	0,048 ± 0,079	0,027 ± 0,014
	Double Support	[s]	0,182 ± 0,020	0,219 ± 0,030	0,183 ± 0,015	0,215 ± 0,022
	Double Support IQR		0,038 ± 0,068	0,041 ± 0,038	0,038 ± 0,068	0,041 ± 0,043
	Stride Time	[s]	1,037 ± 0,064	1,129 ± 0,078	1,036 ± 0,060	1,130 ± 0,071
	Stride Time IQR		0,030 ± 0,013	0,053 ± 0,028	0,033 ± 0,006	0,073 ± 0,041
	Step Time	[s]	0,520 ± 0,033	0,564 ± 0,038	0,519 ± 0,030	0,563 ± 0,034
	Step Time IQR		0,023 ± 0,008	0,036 ± 0,022	0,021 ± 0,007	0,043 ± 0,023
	Stride Length	[m]	146,55 ± 8,65	126,07 ± 12,60	148,46 ± 7,12	128,93 ± 9,88
	Stride Length IQR		0,07 ± 0,02	0,11 ± 0,05	0,06 ± 0,02	0,13 ± 0,05
	Step Length	[m]	73,33 ± 4,33	62,63 ± 6,57	74,12 ± 3,56	64,03 ± 5,10
	Step Length IQR		0,08 ± 0,08	0,10 ± 0,09	0,06 ± 0,03	0,09 ± 0,06
	Step Width	[m]	11,05 ± 4,49	11,84 ± 4,61	11,65 ± 4,20	12,29 ± 3,80
	Step Width IQR		3,03 ± 1,06	5,15 ± 1,35	2,77 ± 0,63	4,96 ± 0,89
CEREBELLAR	Cadence	[step/ min]	113,83 ± 6,54	99,90 ± 11,26	113,18 ± 7,00	99,32 ± 14,20
	Cadence IQR		3,16 ± 1,67	5,40 ± 3,10	2,72 ± 1,11	4,38 ± 2,83
	Speed	[m/s]	1,42 ± 0,15	1,08 ± 0,23	1,43 ± 0,16	1,07 ± 0,26
	Speed IQR		0,08 ± 0,02	0,12 ± 0,06	0,07 ± 0,03	0,12 ± 0,08
	Stance Time	[s]	0,713 ± 0,048	0,833 ± 0,100	0,716 ± 0,052	0,844 ± 0,145
	Stance Time IQR		0,033 ± 0,015	0,094 ± 0,055	0,031 ± 0,023	0,101 ± 0,091
	Swing Time	[s]	0,343 ± 0,013	0,372 ± 0,028	0,344 ± 0,012	0,371 ± 0,029
	Swing Time IQR		0,015 ± 0,011	0,033 ± 0,014	0,016 ± 0,019	0,031 ± 0,014
	Single Support	[s]	0,343 ± 0,013	0,372 ± 0,028	0,344 ± 0,012	0,371 ± 0,029
	Single Support IQR		0,015 ± 0,011	0,033 ± 0,014	0,016 ± 0,019	0,034 ± 0,018
	Double Support	[s]	0,187 ± 0,021	0,233 ± 0,042	0,188 ± 0,022	0,241 ± 0,063
	Double Support IQR		0,019 ± 0,015	0,042 ± 0,020	0,022 ± 0,014	0,050 ± 0,039
	Stride Time	[s]	1,055 ± 0,058	1,204 ± 0,122	1,061 ± 0,062	1,215 ± 0,174
	Stride Time IQR		0,040 ± 0,013	0,115 ± 0,063	0,033 ± 0,008	0,129 ± 0,108
	Step Time	[s]	0,529 ± 0,030	0,601 ± 0,058	0,533 ± 0,032	0,607 ± 0,084
	Step Time IQR		0,025 ± 0,006	0,063 ± 0,035	0,023 ± 0,009	0,073 ± 0,061
	Stride Length	[m]	151,68 ± 8,76	128,05 ± 16,29	152,09 ± 9,25	129,06 ± 13,87
	Stride Length IQR		0,76 ± 0,04	0,15 ± 0,06	0,07 ± 0,02	0,17 ± 0,06
	Step Length	[m]	75,54 ± 4,21	63,90 ± 7,78	75,63 ± 4,36	64,58 ± 6,63
	Step Length IQR		0,06 ± 0,02	0,09 ± 0,03	0,06 ± 0,02	0,10 ± 0,04
	Step Width	[m]	11,09 ± 3,39	11,67 ± 4,04	10,86 ± 3,43	12,13 ± 3,89
	Step Width IQR		3,39 ± 1,05	5,54 ± 1,80	3,02 ± 0,54	5, 66 ± 1,66
