# Supplementary material for: Disentangling Cerebellar and Parietal Contributions to Gait and Body Schema: A Repetitive Transcranial Magnetic Stimulation Study
Source: Cerebellum. 2024 Mar 5;23(5):1848–58. doi: 10.1007/s12311-024-01678-x (PMC11489286; doi:10.1007/s12311-024-01678-x)
Supplement: Supplementary file 4 — Supplementary file4 (XLSX 18 KB) S3 Table. Kinematic parameters: mean values [file 12311_2024_1678_MOESM4_ESM.xlsx]

## Sheet: PPC
Table X -Kinemtic
Group	Parameter	Units	Sham		Real		Sham EO vs EC	Real EO vs EC	Sham vs Real EO	Sham vs Real EC
			EO	EC	EO	EC
PPC	Hip_ROM	deg	40.42 ± 4.45	37.37 ± 4.14	41.38 ± 4.41	38.39 ± 4.37	< 0.01	< 0.01	ns	0.02
	Hip_ROM_CV		2.25 ± 0.56	2.98 ± 1.07	2.21 ± 0.66	2.78 ± 0.76	ns	ns	ns	ns
	Hip_max	deg	28.95 ± 3.68	27.64 ± 2.83	29.83 ± 2.96	28.45 ± 3.16	0.02	0.01	ns	ns
	Hip_max_CV		2.39 ± 1.13	2.36 ± 1.15	2.26 ± 0.75	2.37 ± 0.91	ns	ns	ns	ns
	Hip_min	deg	-11.43 ± 3.55	-9.77 ± 3.57	-11.53 ± 2.78	-9.88 ± 2.89	< 0.01	< 0.01	ns	ns
	Hip_min_CV		1.72 ± 0.71	2.27 ± 1.01	2.05 ± 0.88	2.26 ± 0.77	ns	ns	ns	ns
	Hip_avg	deg	11.04 ± 2.91	10.38 ± 2.52	11.44 ± 2.26	10.75 ± 2.49	0.02	0.02	ns	ns
	Hip_avg_CV		1.60 ± 1.15	1.76 ± 0.96	1.98 ± 0.97	2.16 ± 0.95	ns	ns	ns	ns
	Knee_ROM	deg	65.53 ± 5.88	65.71 ± 6.51	65.52 ± 5.79	66.08 ± 5.88	ns	0.02	ns	ns
	Knee_ROM_CV		3.10 ± 1.32	3.72 ± 2.37	2.93 ± 1.23	3.44 ± 1.65	ns	0.05	ns	ns
	Knee_max	deg	60.78 ± 5.16	61.82 ± 5.14	60.36 ± 4.95	61.74 ± 5.18	< 0.01	< 0.01	ns	ns
	Knee_max_CV		2.53 ± 1.42	2.76 ± 1.39	2.77 ± 1.62	3.08 ± 1.61	ns	ns	ns	ns
	Knee_min	deg	-4.66 ± 2.92	-3.86 ± 3.29	-5.09 ± 2.47	-4.22 ± 2.61	0.03	< 0.01	ns	ns
	Knee_min_CV		2.10 ± 1.66	2.45 ± 1.54	2.61 ± 1.15	2.57 ± 1.07	ns	ns	ns	ns
	Knee_avg	deg	21.97 ± 2.36	21.95 ± 2.10	21.35 ± 1.95	21.36 ± 2.28	ns	ns	ns	ns
	Knee_avg_CV		1.94 ± 1.64	2.00 ± 1.19	1.98 ± 1.05	2.21 ± 0.97	ns	0.05	ns	ns
	Ankle_ROM	deg	43.55 ± 6.87	40.00 ± 6.95	43.79 ± 7.13	40.42 ± 6.85	< 0.01	< 0.01	ns	ns
	Ankle_ROM_CV		4.50 ± 2.57	5.06 ± 1.38	4.60 ± 2.20	4.66 ± 0.82	ns	ns	ns	ns
	Ankle_max	deg	14.00 ± 3.56	15.45 ± 3.20	13.56 ± 3.68	15.63 ± 3.15	< 0.01	< 0.01	ns	ns
	Ankle_max_CV		2.36 ± 0.89	2.88 ± 0.80	2.25 ± 0.88	2.73 ± 0.88	ns	ns	ns	ns
	Ankle_min	deg	-29.47 ± 7.94	-24.69 ± 8.24	-30.21 ± 8.09	-25.02 ± 7.98	< 0.01	< 0.01	ns	ns
	Ankle_min_CV		4.45 ± 1.92	5.31 ± 1.23	4.07 ± 1.94	4.97 ± 1.12	ns	0.02	ns	ns
	Ankle_avg	deg	-1.44 ± 2.40	-0.23 ± 2.29	-1.71 ± 2.55	-0.28 ± 2.29	< 0.01	< 0.01	ns	ns
	Ankle_avg_CV		1.55 ± 0.57	1.67 ± 0.55	1.32 ± 0.47	1.42 ± 0.36	ns	ns	ns	ns
	Ankle_HS	deg	4.29 ± 1.56	2.82 ± 1.87	4.65 ± 1.77	3.32 ± 2.23	< 0.01	< 0.01	ns	0.05
	Ankle_HS_CV		2.10 ± 1.03	2.46 ± 0.85	2.05 ± 0.79	2.58 ± 1.18	0.02	< 0.01	ns	ns
	Ankle_TO	deg	-29.47 ± 7.94	-24.69 ± 8.24	-30.21 ± 8.09	-25.02 ± 7.98	< 0.01	< 0.01	ns	ns
	Ankle_TO_CV		4.45 ± 1.92	5.38 ± 1.21	4.07 ± 1.94	4.97 ± 1.12	ns	0.02	ns	ns
	Ankle_FE	deg	-3.52 ± 4.11	-2.35 ± 3.67	-3.73 ± 4.83	-2.26 ± 4.01	< 0.01	< 0.01	ns	ns
	Ankle_FE_CV		2.74 ± 1.10	2.62 ± 0.89	2.64 ± 0.98	2.91 ± 0.98	ns	ns	ns	ns
	Knee_FE	deg	47.78 ± 6.42	46.85 ± 6.19	47.51 ± 6.03	47.24 ± 6.13	ns	ns	ns	ns
	Knee_FE_CV		3.30 ± 1.78	3.83 ± 1.63	3.43 ± 1.31	3.96 ± 1.22	ns	< 0.01	ns	ns
	Hip_FE	deg	26.79 ± 3.05	26.53 ± 2.64	27.69 ± 2.51	27.35 ± 3.06	ns	ns	ns	ns
	Hip_FE_CV		2.37 ± 1.10	2.31 ± 1.19	2.22 ± 0.66	2.30 ± 0.80	ns	ns	ns	ns

## Sheet: cerebellar
Group	Parameter	Units	Sham		Real		Sham EO vs EC	Real EO vs EC	Sham vs Real EO	Sham vs Real EC
			EO	EC	EO	EC
Cerebellar	Hip_ROM	deg	41.77 ± 2.36	37.78 ± 3.60	41.72 ± 2.54	38.22 ± 2.99	< 0.01	< 0.01	ns	ns
	Hip_ROM_CV		3.33 ± 1.22	4.45 ± 1.85	3.34 ± 1.24	4.34 ± 2.16	< 0.01	0.02	ns	ns
	Hip_max	deg	29.16 ± 4.86	27.12 ± 4.56	30.70 ± 3.98	28.73 ± 5.05	< 0.01	0.01	ns	ns
	Hip_max_CV		2.73 ± 1.25	3.43 ± 1.44	2.57 ± 0.86	3.06 ± 1.26	< 0.01	ns	ns	ns
	Hip_min	deg	-11.51 ± 3.43	-9.79 ± 3.98	-11.12 ± 3.75	-9.01 ± 3.06	0.01	<0.01	ns	ns
	Hip_min_CV		2.40 ± 1.09	2.88 ± 0.98	2.03 ± 1.10	2.66 ± 0.96	0.02	0.02	ns	ns
	Hip_avg	deg	10.68 ± 4.52	9.95 ± 4.36	11.97 ± 3.72	10.38 ± 3.15	ns	ns	ns	ns
	Hip_avg_CV		1.85 ± 0.78	2.17 ± 0.56	1.66 ± 0.75	2.04 ± 0.88	< 0.01	< 0.01	ns	ns
	Knee_ROM	deg	64.76 ± 7.10	62.62 ± 6.86	65.02 ± 7.27	62.45 ± 6.81	<0.01	0.01	ns	ns
	Knee_ROM_CV		4.87 ± 4.25	5.88 ± 3.94	4.74 ± 3.70	5.53 ± 3.67	0.03	ns	ns	ns
	Knee_max	deg	59.97 ± 4.33	59.55 ± 4.48	60.07 ± 4.39	59.11 ± 5.20	ns	ns	ns	ns
	Knee_max_CV		4.04 ± 2.63	4.34 ± 2.42	3.48 ± 2.67	4.03 ± 2.86	ns	ns	ns	ns
	Knee_min	deg	-4.61 ± 4.12	-3.12 ± 4.12	-4.91 ± 4.43	-3.48 ± 3.64	< 0.01	< 0.01	ns	ns
	Knee_min_CV		2.66 ± 2.24	3.36 ± 1.91	2.56 ± 1.92	3.13 ± 1.28	0.04	ns	ns	ns
	Knee_avg	deg	21.56 ± 2.21	20.87 ± 2.62	21.37 ± 2.45	20.33 ± 3.02	0.03	ns	ns	ns
	Knee_avg_CV		2.06 ± 1.11	2.59 ± 1.07	1.90 ± 1.07	2.31 ± 0.95	0.04	0.02	ns	ns
	Ankle_ROM	deg	44.62 ± 7.37	39.38 ± 8.87	43.48 ± 7.01	38.93 ± 7.96	< 0.01	< 0.01	ns	ns
	Ankle_ROM_CV		5.01 ± 2.86	7.14 ± 3.10	4.78 ± 2.75	6.87 ± 3.10	0.01	< 0.01	ns	ns
	Ankle_max	deg	15.96 ± 1.90	16.74 ± 1.75	15.84 ± 1.70	16.90 ± 1.38	ns	ns	ns	ns
	Ankle_max_CV		2.13 ± 0.58	2.38 ± 0.39	2.05 ± 0.58	2.57 ± 0.84	ns	<0.01	ns	ns
	Ankle_min	deg	-29.17 ± 7.07	-22.78 ± 9.55	-27.96 ± 6.58	-22.69 ± 8.53	< 0.01	< 0.01	ns	ns
	Ankle_min_CV		5.19 ± 3.20	7.38 ± 2.86	4.46 ± 1.70	6.96 ± 2.71	< 0.01	< 0.01	ns	ns
	Ankle_avg	deg	-1.01 ± 2.85	0.32 ± 3.01	-0.58 ± 2.39	0.44 ± 2.81	< 0.01	< 0.01	ns	ns
	Ankle_avg_CV		1.69 ± 1.07	1.76 ± 0.97	2.20 ± 1.75	2.61 ± 1.72	ns	ns	ns	0.02
	Ankle_HS	deg	4.52 ± 3.17	2.88 ± 3.52	5.19 ± 3.37	3.33 ± 3.71	< 0.01	< 0.01	ns	ns
	Ankle_HS_CV		3.14 ± 2.11	3.54 ± 1.85	3.66 ± 2.55	4.35 ± 2.97	ns	ns	ns	ns
	Ankle_TO	deg	-29.17 ± 7.07	-22.76 ± 9.59	-27.96 ± 6.58	-22.58 ± 8.68	< 0.01	< 0.01	ns	ns
	Ankle_TO_CV		5.19 ± 3.20	7.69 ± 3.11	4.46 ± 1.70	7.34 ± 3.49	< 0.01	< 0.01	ns	ns
	Ankle_FE	deg	-4.21 ± 4.82	-1.75 ± 5.11	-3.46 ± 4.69	-1.64 ± 4.80	< 0.01	< 0.01	ns	ns
	Ankle_FE_CV		3.17 ± 2.27	2.85 ± 1.09	3.01 ± 1.50	3.78 ± 2.42	ns	ns	ns	ns
	Knee_FE	deg	47.09 ± 4.69	44.49 ± 5.24	46.76 ± 4.89	44.53 ± 5.69	0.01	0.01	ns	ns
	Knee_FE_CV		4.56 ± 2.47	5.30 ± 2.46	3.77 ± 1.85	5.24 ± 2.16	ns	0.02	ns	ns
	Hip_FE	deg	26.11 ± 5.06	25.11 ± 4.80	27.31 ± 4.40	25.47 ± 3.59	0.02	ns	ns	ns
	Hip_FE_CV		1.98 ± 0.53	2.77 ± 0.88	2.31 ± 0.72	2.76 ± 0.84	< 0.01	ns	ns	ns
