# Supplementary material for: Disentangling Cerebellar and Parietal Contributions to Gait and Body Schema: A Repetitive Transcranial Magnetic Stimulation Study
Source: Cerebellum. 2024 Mar 5;23(5):1848–58. doi: 10.1007/s12311-024-01678-x (PMC11489286; doi:10.1007/s12311-024-01678-x)
Supplement: Supplementary file 5 — Supplementary file5 (XLSX 10 KB) S4 Table. Distance estimation task: mean and median delta values [file 12311_2024_1678_MOESM5_ESM.xlsx]

## Sheet: Foglio1
PPC
	EO			EC
Stat	Delta_1	Delta_2	Delta_3	Delta_1	Delta_2	Delta_3
mean (sd)	0.20 (0.60)	0.174 (1.35)	0.093 (0.92)	0.50 (1.04)	0.63 (1.93)	1.28 (2.57)
median [1stQ-3rdQ]	0.20 [-0.25-0.70]	0.142 [-0.41, 1.20]	0.047 [-0.33, 0,62]	0.28 [-0.30,1.40]	-0.10 [-0.31, 2.13]	1.55 [-0.84, 3.48]
Cerebellum
	EO			EC
Stat	Delta_1	Delta_2	Delta_3	Delta_1	Delta_2	Delta_3
mean (sd)	-0,26 (1.10)	-0.05 (0.50)	0.10 (1.03)	0.61 (1.11)	0.33 (1.84)	-0.54 (2.10)
median [1stQ-3rdQ]	-0.20 [-0.76, 0.15]	0.12 [-0.31, 0.22]	-0.20 [-0.65, 0.46]	0.27 [-0.37, 1.21]	0.05 [-0.66, 1.04]	-0.64 [-1.86, 0.65]
